# Supplementary material for: Immunomodulation of Pluripotent Stem Cell-Derived Mesenchymal Stem Cells in Rotator Cuff Tears Model
Source: Biomedicines. 2022 Jun 29;10(7):1549. doi: 10.3390/biomedicines10071549 (PMC9312476; doi:10.3390/biomedicines10071549)
Supplement: Supplementary file 1 [file biomedicines-10-01549-s001.zip]

Archive with 1 entries (1 files):
- biomedicines-1653461-supplementary.pdf
